# Supplementary material for: Response of Poplar and Associated Fungal Endophytic Communities to a PAH Contamination Gradient
Source: Int J Mol Sci. 2022 May 25;23(11):5909. doi: 10.3390/ijms23115909 (PMC9180295; doi:10.3390/ijms23115909)
Supplement: Supplementary file 1 [file ijms-23-05909-s001.zip]

Archive with 1 entries (1 files):
- ijms-1701835-supplementary.pdf
